# Supplementary material for: Air- and Water-Stable Heteroleptic Copper (I) Complexes Bearing Bis(indazol-1-yl)methane Ligands: Synthesis, Characterisation, and Computational Studies
Source: Molecules. 2023 Dec 20;29(1):47. doi: 10.3390/molecules29010047 (PMC10780253; doi:10.3390/molecules29010047)
Supplement: Supplementary file 1 [file molecules-29-00047-s001.zip]

Archive with 1 entries (1 files):
- molecules-2748511-supplementary.pdf
